# Supplementary material for: Maternal Uterine Artery Doppler and Serum Marker in the First Trimester as Predictive Markers for Small for Gestational Age Neonates and Preeclampsia: A Pilot Study
Source: Diagnostics (Basel). 2025 Jan 20;15(2):233. doi: 10.3390/diagnostics15020233 (PMC11764443; doi:10.3390/diagnostics15020233)
Supplement: Supplementary file 1 [file diagnostics-15-00233-s001.zip]

Archive with 1 entries (1 files):
- diagnostics-3395538-supplementary.pdf
